# Supplementary material for: Uncovering the Floral Origins of Honey Bee Pollen in Colombian Tropical Dry Forest: A Low-Cost DNA Barcoding Approach Reveals Cactaceae Dominance
Source: Plants (Basel). 2025 Nov 30;14(23):3652. doi: 10.3390/plants14233652 (PMC12694352; doi:10.3390/plants14233652)
Supplement: Supplementary file 1 [file plants-14-03652-s001.zip]

Archive with 1 entries (1 files):
- plants-3975154-supplementary.pdf
